# Supplementary material for: Intestinal Activation of LXRα Counteracts Metabolic-Associated Steatohepatitis Features in Mice
Source: Nutrients. 2025 Apr 15;17(8):1349. doi: 10.3390/nu17081349 (PMC12030714; doi:10.3390/nu17081349)
Supplement: Supplementary file 1 [file nutrients-17-01349-s001.zip]

Archive with 1 entries (1 files):
- nutrients-3536659-supplementary.pdf
